# Supplementary material for: Skeletal Muscle Segmentation at the Level of the Third Lumbar Vertebra (L3) in Low-Dose Computed Tomography: A Lightweight Algorithm
Source: Tomography. 2024 Sep 13;10(9):1513–26. doi: 10.3390/tomography10090111 (PMC11435900; doi:10.3390/tomography10090111)
Supplement: Supplementary file 1 [file tomography-10-00111-s001.zip]

Archive with 1 entries (1 files):
- tomography-3165811-supplementary.pdf
